# Supplementary material for: How Wastewater Addition Reshapes Peatland Vegetation via Linked Abiotic and Biotic Changes
Source: Biology (Basel). 2025 Nov 17;14(11):1611. doi: 10.3390/biology14111611 (PMC12650231; doi:10.3390/biology14111611)
Supplement: Supplementary file 1 [file biology-14-01611-s001.zip]

Archive with 1 entries (1 files):
- biology-3959732-supplementary.pdf
